# Supplementary material for: New insights to diversity and enzyme–substrate interactions of fungal glucuronoyl esterases
Source: Appl Microbiol Biotechnol. 2023 May 31;107(14):4447–57. doi: 10.1007/s00253-023-12575-4 (PMC10313548; doi:10.1007/s00253-023-12575-4)
Supplement: Supplementary file 1 — (XLSX 98 KB) [file 253_2023_12575_MOESM1_ESM.xlsx]

## Sheet: Charcterized CE15s
Protein name	Microrganism	Production Host	UniProt	PDB	Molecular Mass (kDa)	Features	Assay conditions	Substrate	Km (mmol/L)	CUPP group	Reference
Bacteria
CkGE15A	Caldicellulosiruptor kristjansonii	Escherichia coli	E4S6E9	7NN3	241.11	Multimodular protein linked to a GH10 and CBMs 22 and 9	pH 7.5 / 22 ˚C	Benzyl D-glucuronate	18.5	5.1	Krska 2020; Krska 2021
							pH 7.5 / 40 ˚C		8.6
MZ0003	Unknown prokaryotic organism	Escherichia coli	A0A0K2VM55	6EHN	48.46	-	pH 6.0 / 25 ˚C	Methyl 4-O-methyl-D-glucopyranosyluronate	-	2.1	De Santi 2016; De Santi 2017
								Allyl D-glucuronate
								Benzyl D-glucuronate
								Methyl D-glucuronate
SuCE15A	Solibacter usitatus DSM 15142	Escherichia coli	Q027R8	-	46.2	-	pH 7.5 / 25 ˚C	BnzGlcA	0.42	2.2	Bååth 2018
								AllylGlcA	1.24
								MeGlcA	4.31
								MeGalA	2
							pH 5.5 / 35 ˚C	Corn cob	-
SuCE15B	Solibacter usitatus DSM 15142	Escherichia coli	Q024C3	-	75.08	Ct-CE3	pH 7.5 / 25 ˚C	BnzGlcA	12.6	3.1	Bååth 2018
								AllylGlcA	40.6
								MeGlcA	-
								MeGalA
SuCE15C	Solibacter usitatus DSM 15142	Escherichia coli	Q01YM8	6GRY, 6GU8	46.14	-	pH 7.5 / 25 ˚C	BnzGlcA	2.55	2.1	Bååth 2018
								AllylGlcA	2.82
								MeGlcA	3.62
								MeGalA	15
							pH 5.5 / 35 ˚C	Corn cob	-
OtCE15A	Opitutus terrae DSM 11246	Escherichia coli	B1ZMF4	6GRW, 6GS0, 6SYR, 6SYU, 6SYV, 6SZ0, 6SZ4, 6SZO, 6T0E, 6T0I, 7B7H	47.78	-	pH 7.5 / 25 ˚C	BnzGlcA	4.18	2.1	Bååth 2018
								AllylGlcA	2.87
								MeGlcA	2.77
								MeGalA	5.31
OtCE15B	Opitutus terrae DSM 11246	Escherichia coli	B1ZPU8	-	67.3	-	pH 7.5 / 25 ˚C	BnzGlcA	7.94	1.3	Bååth 2018
								AllylGlcA	12.5
								MeGlcA	11.1
								MeGalA	6.32
OtCE15C	Opitutus terrae DSM 11246	Escherichia coli	B1ZPV7	-	170.45	Nt-GH106	pH 7.5 / 25 ˚C	BnzGlcA	0.45	2.2	Bååth 2018
								AllylGlcA	2.21
								MeGlcA	4.01
								MeGalA	1.93
OtCE15D	Opitutus terrae DSM 11246	Escherichia coli	B1ZPB1	-	54.32	-	pH 7.5 / 25 ˚C	BnzGlcA	0.61	9.1	Bååth 2018
								AllylGlcA	2.08
								MeGlcA	12.3
								MeGalA	-
SlCE15A	Spirosoma linguale DSM 74	Escherichia coli	D2QQ29	-	56.31	-	pH 6.5 / 25 ˚C	BnzGlcA	6.02	3.1	Bååth 2018
								AllylGlcA	10.3
								MeGlcA	4.99
								MeGalA	23.4
							pH 5.5 / 35 ˚C	Corn cob	-
SlCE15B	Spirosoma linguale DSM 74	Escherichia coli	D2QTM2	-	53.03	-	pH 6.5 / 25 ˚C	BnzGlcA	0.62	9.1	Bååth 2018
								AllylGlcA	2.07
								MeGlcA	4.64
								MeGalA	-
SlCE15C	Spirosoma linguale DSM 74	Escherichia coli	D2QUM1	-	46.96	-	pH 6.5 / 25 ˚C	BnzGlcA	7.62	2.1	Bååth 2018
								AllylGlcA	10.4
								MeGlcA	8.61
								MeGalA	-
TtCE15A	Teredinibacter turnerae DSM 11142	Escherichia coli	C5BN23	6HSW	48.76	-	pH 7.5 / 25 ˚C	BnzGlcA	3.47	3.1	Bååth 2019
								AllylGlcA	49
								MeGlcA	-
								MeGalA
Eukarya
AaGE1	Acremonium alcalophilum	Komagataella phaffii SMD1168H	A0A1D8EJG8	-	80	Nt-CBM1	pH 6 / 35 ˚C	Benzyl D-glucuronate	1.7	1.1	Hüttner 2017
								Allyl D-glucuronate	-
								Methyl D-glucuronate
AfGE	Aspergillus fumigatus	Aspergillus oryzae niaD300 strain (niaD−)	B0XMA3	-	44	-	pH 5 / 30 ˚C	3-(4-methoxyphenyl) propyl methyl 4-O-methyl-a-D-glucopyranosiduronate	15.8	1.1	Huynh 2017
								Benzyl D-glucuronate	16.4
		Komagataella phaffii KM71H						Benzyl methyl α-D-glucopyranosiduronate	38
								4-O-methyl-α-D-glucopyranosiduronate	23.7
AfuGE	Armillaria fuscipes	Komagataella phaffii X-33	A0A4D6BT21	-	39.4	-	pH 6 / 50 ˚C	Birch Lignin-rich Pellet (LRP)	0.11	1.1	Mosbech 2019
AiGE1	Ascobolus immersus RN 42	Komagataella phaffii GS115	-	-	47.6	Nt-CBM1	pH 6 / 45 ˚C	Benzyl D-glucuronate	-	1.1	Dilokpimol 2018
AmGE1	Apiospora montagnei NRRL 25634	Komagataella phaffii GS115	-	-	40	-	pH 6 / 45 ˚C	Benzyl D-glucuronate	-	1.1	Dilokpimol 2018
BdGE1	Botryosphaeria dothidea	Komagataella phaffii GS115	-	-	39	-	pH 6 / 45 ˚C	Benzyl D-glucuronate	-	1.1	Dilokpimol 2018
CcGE1	Coprinopsis cinerea	Komagataella phaffii GS115	A8NLK5	-	43.4	-	pH 6 / 45 ˚C	Benzyl D-glucuronate	-	1.1	Dilokpimol 2018
CuGE	Cerrena unicolor	Aspergillus oryzae BECh2	A0A0A7EQR3	6RTV, 6RU1, 6RU2, 6RV7, 6RV8, 6RV9	58	Nt-CBM1	pH 5 / 50 ˚C	Corn fiber	-	1.2	d'Errico 2015; d'Errico 2016
							pH 6 / 30 ˚C	4-O-methyl-glucuronic acid gamma-linked to a lignin dimer	3.4
								Benzyl (methyl 4-O-methyl-a-D-glucopyranoside) uronate	4.6
								Phenyl (methyl a-D-glucopyranoside) uronate	8.9
								Phenylpropyl (methyl a-D-glucopyranoside) uronate	55
								Benzyl (methyl a-D-glucopyranoside) uronate	80
		Komagataella phaffii X-33			48.1		pH 6 / 50 ˚C	Birch Lignin-rich Pellet (LRP)	0.22		Mosbech 2019
DsGE1	Dichomitus squalens	Komagataella phaffii GS115	-	-	41.8	-	pH 6 / 45 ˚C	Benzyl D-glucuronate	-	14.1	Dilokpimol 2018
DsGE2	Dichomitus squalens	Komagataella phaffii GS115	-	-	46.7	Nt-CBM1	pH 6 / 45 ˚C	Benzyl D-glucuronate	-	1.2	Dilokpimol 2018
HsGE1	Hypholoma sublateritium	Komagataella phaffii GS115	-	-	47.4	Nt-CBM1	pH 6 / 45 ˚C	Benzyl D-glucuronate	-	1.1	Dilokpimol 2018
LmGE1	Leptosphaeria maculans JN3	Komagataella phaffii GS115	E4ZH04	-	41.6	-	pH 6 / 45 ˚C	Benzyl D-glucuronate	-	13.1	Dilokpimol 2018
NcGE	Neurospora crassa FGSC987	Komagataella phaffii KM71H	Q7S1X0	-	44	-	pH 6 / 30 ˚C	3-(4-methoxyphenyl) propyl methyl 4-O-methyl-a-D-glucopyranosiduronate	15	1.1	Huynh 2016
PaGE1	Podospora anserina S mat+	Komagataella phaffii X-33	B2ABS0	-	63	Nt-CBM1	pH 6 / 50 ˚C	phenyl- LCC ester	0.94	1.1	Katsimpouras 2014
								hydroxyphenyl- LCC ester	1.34
								cinnamyl- LCC ester	2.66
PaGE3	Podospora anserina S mat+	Komagataella phaffii GS115	B2API8	-	40.3	-	pH 6 / 45 ˚C	Benzyl D-glucuronate	-	1.1	Dilokpimol 2018
PcGCE	Phanerochaete carnosa	Komagataella phaffii GS115	K5XDZ6	-	72	-	pH 6 / 40 ˚C	Methyl 4-O-methyl-D-glucopyranuronate	-	1.2	Tsai 2012
PcGE1	Phanerochaete chrysosporium	Komagataella phaffii SMD1168H	P0CT87	-	60.1	Nt-CBM1	pH 6 / 35 ˚C	Benzyl D-glucuronate	2.9	1.2	Hüttner 2017
								Allyl D-glucuronate	-
								Methyl D-glucuronate	-
PiGE1	Serendipita indica DSM 11827 (Piriformospora indica)	Komagataella phaffii GS115	G4TU99	-	47.9	Nt-CBM1	pH 6 / 45 ˚C	Benzyl D-glucuronate	-	1.1	Dilokpimol 2018
PirGE1	Piromyces sp. E2	Komagataella phaffii GS115	-	-	40.6	-	pH 6 / 45 ˚C	Benzyl D-glucuronate	-	1.3	Dilokpimol 2018
PrGE1	Penicillium rubens Wisconsin 54-1255	Komagataella phaffii GS115	B6H3U7	-	40.2	-	pH 6 / 45 ˚C	Benzyl D-glucuronate	-	1.1	Dilokpimol 2018
PsGE	Punctularia strigosozonata	Komagataella phaffii X-33	A0A4D6BQ82	-	46.9	Ct-CBM1	pH 6 / 50 ˚C	Birch Lignin-rich Pellet (LRP)	0.15	1.2	Mosbech 2019
ScGE	Schizophyllum commune H4-8	WT	D8QLP9	-	44	-	pH 6 / 50 ˚C	4-nitrophenyl 2-O-(methyl 4-O-methyl-a-D-glucopyranosyluronate)-b-D-xylopyranoside	0.31	1.2	Spaniková & Biely 2006
		Aspergillus oryzae		-		-	pH 5 / 50 ˚C	Corn fiber	-		d'Errico 2015; d'Errico 2016
							pH 6 / 30 ˚C	4-O-methyl-glucuronic acid gamma-linked to a lignin dimer	1.4
								Benzyl (methyl 4-O-methyl-a-D-glucopyranoside) uronate	3.7
								Phenyl (methyl a-D-glucopyranoside) uronate	11
								Benzyl (methyl a-D-glucopyranoside) uronate	51
								Phenylpropyl (methyl a-D-glucopyranoside) uronate	66
ShGE1	Stereum hirsutum FP-91666	Komagataella phaffii GS115	-	-	47.2	Nt-CBM1	pH 6 / 45 ˚C	Benzyl D-glucuronate	-	1.2	Dilokpimol 2018
SnGE1	Stagonospora nodorum SN15	Komagataella phaffii GS115	-	-	39.5	-	pH 6 / 45 ˚C	Benzyl D-glucuronate	-	1.1	Dilokpimol 2018
StGE1	Thermothelomyces thermophilus ATCC 42464	Thermothelomyces thermophilus ATCC 34628	G2QII5	-	58	-	pH 6 / 50 ˚C	4-nitrophenyl 2-O-(methyl-4-O-methyl-α-D-glucopyranosyluronate)-β-D-xylopyranoside	1.30	13.1	Vafiadi 2009
StGE2	Thermothelomyces thermophilus ATCC 42464	Komagataella phaffii X-33	G2QJR6	4G4G, 4G4I, 4G4J	43	-	pH 6 / 50 ˚C	cinnamyl- LCC ester	3.63	1.1	Topakas 2010; Katsimpouras 2014
								phenyl- LCC ester	7.24
								hydroxyphenyl- LCC ester	nd
TrGE / Cip2	Trichoderma reesei QM6A (Hypocrea jecorina)	Hypocrea jecorina Rut C-30	G0RV93	3PIC	55	Nt-CBM1	pH 5.5 / 30 ˚C	4-nitrophenyl 2-O-(methyl 4-O-methyl-a-D-glucopyranosyluronate)-b-D-xylopyranoside	0.5	1.1	Li 2007
								3-(4-methoxyphenyl) propyl methyl 4-O-methyl-a-D-glucopyranosiduronate	-
		Aspergillus oryzae			60		pH 5 / 50 ˚C	Corn fiber	-		d'Errico 2016
TtGE	Thielavia terrestris	Komagataella phaffii X-33	A0A4D6BS73	-	42.6	-	pH 6 / 50 ˚C	Birch Lignin-rich Pellet (LRP)	0.09	13.1	Mosbech 2019
WcGE1	Wolfiporia cocos	Komagataella phaffii SMD1168H	P0CU53	-	54.2	-	pH 6 / 35 ˚C	Benzyl D-glucuronate	3.4	1.2	Hüttner 2017
								Allyl D-glucuronate	-
								Methyl D-glucuronate	-

## Sheet: Reference list
Citation	Reference
Bååth 2018	Arnling Bååth, J., Mazurkewich, S., Knudsen, R.M. et al. Biochemical and structural features of diverse bacterial glucuronoyl esterases facilitating recalcitrant biomass conversion. Biotechnol Biofuels 11, 213 (2018). https://doi.org/10.1186/s13068-018-1213-x
Bååth 2019	Arnling Bååth J, Mazurkewich S, Poulsen JN, Olsson L, Lo Leggio L, Larsbrink J. Structure-function analyses reveal that a glucuronoyl esterase from Teredinibacter turnerae interacts with carbohydrates and aromatic compounds. J Biol Chem. 2019 Apr 19;294(16):6635-6644. doi: 10.1074/jbc.RA119.007831. Epub 2019 Feb 27. PMID: 30814248; PMCID: PMC6484129.
Krska 2020	Krska, D., & Larsbrink, J. (2020). Investigation of a thermostable multi-domain xylanase-glucuronoyl esterase enzyme from Caldicellulosiruptor kristjanssonii incorporating multiple carbohydrate-binding modules. Biotechnology for Biofuels, 13.
Krska 2021	Krska D, Mazurkewich S, Brown HA, Theibich Y, Poulsen JN, Morris AL, Koropatkin NM, Lo Leggio L, Larsbrink J. Structural and Functional Analysis of a Multimodular Hyperthermostable Xylanase-Glucuronoyl Esterase from Caldicellulosiruptor kristjansonii. Biochemistry. 2021 Jul 13;60(27):2206-2220. doi: 10.1021/acs.biochem.1c00305. Epub 2021 Jun 28. PMID: 34180241; PMCID: PMC8280721.
De Santi 2016	De Santi C, Willassen NP, Williamson A. Biochemical Characterization of a Family 15 Carbohydrate Esterase from a Bacterial Marine Arctic Metagenome. PLoS One. 2016 Jul 19;11(7):e0159345. doi: 10.1371/journal.pone.0159345. PMID: 27433797; PMCID: PMC4951047.
De Santi 2017	De Santi C, Gani OA, Helland R, Williamson A. Structural insight into a CE15 esterase from the marine bacterial metagenome. Sci Rep. 2017 Dec 8;7(1):17278. doi: 10.1038/s41598-017-17677-4. PMID: 29222424; PMCID: PMC5722869.
Hüttner 2017	Hüttner, S., Klaubauf, S., de Vries, R.P. et al. Characterisation of three fungal glucuronoyl esterases on glucuronic acid ester model compounds. Appl Microbiol Biotechnol 101, 5301–5311 (2017). https://doi.org/10.1007/s00253-017-8266-9
Dilokpimol 2018	Dilokpimol A, Mäkelä MR, Cerullo G, Zhou M, Varriale S, Gidijala L, Brás JLA, Jütten P, Piechot A, Verhaert R, Faraco V, Hilden KS, de Vries RP. Fungal glucuronoyl esterases: Genome mining based enzyme discovery and biochemical characterization. N Biotechnol. 2018 Jan 25;40(Pt B):282-287. doi: 10.1016/j.nbt.2017.10.003. Epub 2017 Oct 16. PMID: 29051046.
Mosbech 2019	Mosbech C, Holck J, Meyer A, Agger JW. Enzyme kinetics of fungal glucuronoyl esterases on natural lignin-carbohydrate complexes. Appl Microbiol Biotechnol. 2019 May;103(10):4065-4075. doi: 10.1007/s00253-019-09797-w. Epub 2019 Apr 4. PMID: 30949809.
d'Errico 2015	d'Errico C, Jørgensen JO, Krogh KB, Spodsberg N, Madsen R, Monrad RN. Enzymatic degradation of lignin-carbohydrate complexes (LCCs): model studies using a fungal glucuronoyl esterase from Cerrena unicolor. Biotechnol Bioeng. 2015 May;112(5):914-22. doi: 10.1002/bit.25508. Epub 2015 Jan 7. PMID: 25425346.
d'Errico 2016	d'Errico C, Börjesson J, Ding H, Krogh KB, Spodsberg N, Madsen R, Monrad RN. Improved biomass degradation using fungal glucuronoyl-esterases-hydrolysis of natural corn fiber substrate. J Biotechnol. 2016 Feb 10;219:117-23. doi: 10.1016/j.jbiotec.2015.12.024. Epub 2015 Dec 19. PMID: 26712478.
Huynh 2016	Huynh HH, Arioka M. Functional expression and characterization of a glucuronoyl esterase from the fungus Neurospora crassa: identification of novel consensus sequences containing the catalytic triad. J Gen Appl Microbiol. 2016 Nov 25;62(5):217-224. doi: 10.2323/jgam.2016.03.004. Epub 2016 Sep 6. PMID: 27600355.
Tsai 2012	Tsai AY, Canam T, Gorzsás A, Mellerowicz EJ, Campbell MM, Master ER. Constitutive expression of a fungal glucuronoyl esterase in Arabidopsis reveals altered cell wall composition and structure. Plant Biotechnol J. 2012 Dec;10(9):1077-87. doi: 10.1111/j.1467-7652.2012.00735.x. Epub 2012 Aug 27. PMID: 22924998.
Katsimpouras 2014	Katsimpouras C, Bénarouche A, Navarro D, Karpusas M, Dimarogona M, Berrin JG, Christakopoulos P, Topakas E. Enzymatic synthesis of model substrates recognized by glucuronoyl esterases from Podospora anserina and Myceliophthora thermophila. Appl Microbiol Biotechnol. 2014 Jun;98(12):5507-16. doi: 10.1007/s00253-014-5542-9. Epub 2014 Feb 16. PMID: 24531271.
Spániková & Biely 2006	Spániková S, Biely P. Glucuronoyl esterase--novel carbohydrate esterase produced by Schizophyllum commune. FEBS Lett. 2006 Aug 21;580(19):4597-601. doi: 10.1016/j.febslet.2006.07.033. Epub 2006 Jul 21. PMID: 16876163.
Topakas 2010	Topakas E, Moukouli M, Dimarogona M, Vafiadi C, Christakopoulos P. Functional expression of a thermophilic glucuronyl esterase from Sporotrichum thermophile: identification of the nucleophilic serine. Appl Microbiol Biotechnol. 2010 Aug;87(5):1765-72. doi: 10.1007/s00253-010-2655-7. Epub 2010 May 16. PMID: 20473662.
Li 2007	Li XL, Spániková S, de Vries RP, Biely P. Identification of genes encoding microbial glucuronoyl esterases. FEBS Lett. 2007 Aug 21;581(21):4029-35. doi: 10.1016/j.febslet.2007.07.041. Epub 2007 Jul 26. PMID: 17678650.
